# Supplementary material for: Investigating the Impact of Storage Conditions on Microbial Community Composition in Soil Samples
Source: PLoS One. 2013 Jul 31;8(7):e70460. doi: 10.1371/journal.pone.0070460 (PMC3729949; doi:10.1371/journal.pone.0070460)
Supplement: Table S1 — (XLS) [file pone.0070460.s006.xls]

## Sheet: Sheet1
Table S1. Sequencing throughput by sample
Day	Temp	#Raw seqs	#Seqs after OTU filtering	SRA accession
1	-20	12235	11640	SRR776193
1	-20	15155	14340	SRR776192
1	-20	16591	15756	SRR776059
1	4	9437	9009	SRR776261
1	4	11672	11078	SRR776260
1	4	12801	12150	SRR776259
1	RT	11717	11173	SRR776271
1	RT	14209	13487	SRR776273
1	RT	15387	14675	SRR776272
3	-20	11850	11084	SRR776195
3	-20	14585	13747	SRR776194
3	-20	15357	14455	SRR776196
3	4	9061	8739	SRR776263
3	4	11937	11289	SRR776264
3	4	15593	14766	SRR776262
3	RT	9110	8653	SRR776276
3	RT	10891	10285	SRR776275
3	RT	11303	10700	SRR776274
7	-20	12388	11757	SRR776255
7	-20	12775	12042	SRR776254
7	-20	14070	13249	SRR776253
7	4	7239	6897	SRR776265
7	4	10000	9450	SRR776266
7	4	13510	12765	SRR776267
7	RT	11874	11158	SRR776279
7	RT	12120	11332	SRR776277
7	RT	14386	13585	SRR776278
14	-20	8610	8252	SRR776258
14	-20	11196	10662	SRR776257
14	-20	13603	12900	SRR776256
14	4	10269	9702	SRR776269
14	4	11752	11133	SRR776268
14	4	14228	13539	SRR776270
14	RT	9893	9522	SRR776281
14	RT	10830	10252	SRR776280
14	RT	18444	17850	SRR776282
