# Supplementary material for: Investigating the Impact of Storage Conditions on Microbial Community Composition in Soil Samples
Source: PLoS One. 2013 Jul 31;8(7):e70460. doi: 10.1371/journal.pone.0070460 (PMC3729949; doi:10.1371/journal.pone.0070460)
Supplement: Table S2 — (XLS) [file pone.0070460.s007.xls]

## Sheet: Sheet1
Table S2. T-test results of differences in alpha diversity between treatments.
	Equitability			Shannon			Observed species
Pair compared	T	p	Treatment with > alpha diversity	T	p	Treatment with > alpha diversity	T	p	Treatment with > alpha diversity
RT:-20oC	-6.38	**1.21x10-9	-20oC	-6.62	**3.23x10-10	-20oC	-5.48	**1.29x10-7	-20oC
4oC:RT	3.57	**0.00046	4oC	3.16	**0.0019	4oC	1.81	0.071
4oC:-20oC	-4.40	**1.75x10-5	-20oC	-4.98	**1.40x10-6	-20oC	-4.85	**2.55x10-6	-20oC
Day 1:Day 3	-2.40	*0.017	Day 3	-4.52	**1.07x10-5	Day 3	-7.35	**5.14x10-12	Day 3
Day 1:Day 7	-4.55	**9.47x10-6	Day 7	-6.11	**5.23x10-9	Day 7	-8.09	**5.93x10-14	Day 7
Day 1:Day 14	-0.18	0.86		0.033	0.97		0.28	0.78
Day 3:Day 7	-3.33	**0.0010	Day 7	-1.96	0.052		0.21	0.84
Day 3:Day 14	4.21	**3.94x10-5	Day 3	7.11	**2.04x10-11	Day 3	7.71	**6.09x10-13	Day 3
Day 7:Day 14	10.40	**1.76x10-20	Day 7	10.88	**6.60x10-22	Day 7	8.51	**4.34x10-15	Day 7
Current:Other	14.21	**4.83x10-32	Current	20.86	**7.06x10-52	Current	16.23	**3.07x10-38	Current
"Current:Other" is the comparison between samples sequenced in this study and all other EMP soil samples.
