# Supplementary material for: Investigating the Impact of Storage Conditions on Microbial Community Composition in Soil Samples
Source: PLoS One. 2013 Jul 31;8(7):e70460. doi: 10.1371/journal.pone.0070460 (PMC3729949; doi:10.1371/journal.pone.0070460)
Supplement: Table S4 — (XLS) [file pone.0070460.s009.xls]

## Sheet: Sheet1
Table S4. ANOSIM and RDA comparisons of beta diversity of all combinations of treatments.
		Bray-Curtis				Weighted UniFrac				Unweighted UniFrac
		ANOSIM		RDA		ANOSIM		RDA		ANOSIM		RDA
Samples	Treatment	R	p	F	p	R	p	F	p	R	p	F	p
All EMP	Current study	0.204	**0.000100	38.15	**0.000100	-0.200	1.0	20.30	**0.000100	-0.0306	0.743	25.82	**0.000100
Current study	Temperature	0.016	0.25	1.07	0.17	-0.0076	0.54	1.22	0.20	-0.016	0.70	0.99	0.63
	Time	0.17	**0.00020	1.34	**0.0005	0.15	**0.00040	2.23	**0.0011	0.090	**0.0058	1.04	**0.0090
RT	Time	0.307	**0.0035	1.27	**0.0005	0.24	*0.03	2.03	**0.0038	0.19	*0.036	1.04	*0.013
4oC	Time	0.15	0.080	1.07	0.11	0.29	**0.0072	1.46	*0.031	0.10	0.15	1.01	0.15
-20oC	Time	0.35	**0.0012	1.21	**0.0016	0.44	**0.0023	2.05	**0.0037	0.23	0.053	1.03	0.058
Day 1	Temperature	0.54	**0.0029	1.16	**0.004	0.50	**0.0076	1.94	**0.0075	0.12	0.23	1.02	0.099
Day 3	Temperature	0.15	0.25	1.13	0.19	0.28	0.18	1.80	0.12	0.15	0.21	1.04	0.095
Day 7	Temperature	0.037	0.36	1.03	0.18	-0.078	0.73	1.01	0.43	-0.012	0.55	1.00	0.59
Day 14	Temperature	0.28	*0.024	1.07	*0.033	0.38	*0.019	1.46	*0.026	0.029	0.38	1.01	0.34
Treatments indicate the variables examined for significance, e.g. "Time" is the difference between the four time treatments. Thre treatment "Current study" indicates that the difference between samples from this study and other EMP studies was evaluated.
