# Supplementary material for: Investigating the Impact of Storage Conditions on Microbial Community Composition in Soil Samples
Source: PLoS One. 2013 Jul 31;8(7):e70460. doi: 10.1371/journal.pone.0070460 (PMC3729949; doi:10.1371/journal.pone.0070460)
Supplement: Table S5 — (XLS) [file pone.0070460.s010.xls]

## Sheet: Sheet1
Table S5. T-test results of differences in within treatment beta diversity.
	Unweighted UniFrac				Weighted Unifrac				Bray-Curtis
Pair compared	t	df	p	Treatment with > beta diversity	t	df	p	Treatment with > beta diversity	t	df	p	Treatment with > beta diversity
Day 1 vs. Day 3	-4.15	56.87	**0.00011	Day 3	-4.14	69.00	**9.76x10-5	Day 3	-4.00	69.81	**4.12x10-6	Day 3
Day 1 vs. Day 7	-5.35	69.80	**1.04x10-6	Day 7	-0.70	68.51	0.49		-2.84	67.86	*0.0059	Day 7
Day 1 vs. Day 14	0.19	67.76	0.85		1.85	43.71	0.071		1.99	42.59	0.054
Day 3 vs. Day 7	0.18	58.72	0.86		3.73	69.95	**0.00039	Day 3	2.52	68.91	*0.014	Day 3
Day 3 vs. Day 14	4.07	63.23	**0.00013	Day 3	7.85	45.99	**4.99x10-10	Day 3	8.94	43.41	**2.14x10-11	Day 3
Day 7 vs. Day 14	5.05	68.84	**3.44x10-6	Day 7	3.10	46.58	**0.0033	Day 7	6.44	45.73	**6.39x10-8	Day 7
RT vs. 4oC	1.06	125.23	0.29		2.71	116.62	**0.0077	RT	2.61	117.39	*0.010	RT
RT vs. -20oC	2.48	114.79	*0.015	RT	2.05	122.59	*0.043	RT	2.72	124.19	**0.0075	RT
4oC vs. -20oC	-1.53	125.85	0.13		-0.69	128.68	0.49		0.27	128.16	0.79
