# Supplementary material for: Investigating the Impact of Storage Conditions on Microbial Community Composition in Soil Samples
Source: PLoS One. 2013 Jul 31;8(7):e70460. doi: 10.1371/journal.pone.0070460 (PMC3729949; doi:10.1371/journal.pone.0070460)
Supplement: Table S6 — (XLS) [file pone.0070460.s011.xls]

## Sheet: Sheet1
Table S6. Marginal and conditional proportions of variance in current study sample communities explained by storage time and temperature.
	Time		Temperature
	Marginal	Conditional	Marginal	Conditional
Unweighted Unifrac	0.02849	0.0291	0.02746	0.02846
Weighted Unifrac	0.02398	0.0234	0.01677	0.01818
Bray-Curtis	0.02966	0.02915	0.02506	0.02711
