# Supplementary material for: Investigating the Impact of Storage Conditions on Microbial Community Composition in Soil Samples
Source: PLoS One. 2013 Jul 31;8(7):e70460. doi: 10.1371/journal.pone.0070460 (PMC3729949; doi:10.1371/journal.pone.0070460)
Supplement: Table S7 — (XLS) [file pone.0070460.s012.xls]

## Sheet: TableS7_emp_sample_list.txt
Table S1. All EMP samples utilized in this study
Agricultural.soil...soy.488669
Agricultural.soil...wheat.488663
Arctic.Tundra.1.488666
Arctic.Tundra.2.488671
Boreal.coniferous.forest.488673
Compost.488662
Northern.peatlands.488672
Tar.sand.1.488674
Tar.sand.2.488667
Temperate.deciduous.forest.488668
Temperate.rain.forest.488670
UW.community.garden.488665
Wetland.soil.488664
NZFACE.R1.Browntop.604747
NZFACE.R1.control.19.4.604738
NZFACE.R1.Ryegrass.26.4.604743
NZFACE.R1.warm.604749
NZFACE.R2.Browntop.604752
NZFACE.R2.control.23.4.604737
NZFACE.R2.Ryegrass.24.4.604750
NZFACE.R2.warm.604736
NZFACE.R3.Browntop.604759
NZFACE.R3.control.19.4.604756
NZFACE.R3.Ryegrass.19.7.604744
NZFACE.R3.warm.604745
NZFACE.R4.Browntop.604746
NZFACE.R4.control.19.8.604758
NZFACE.R4.Ryegrass.16.4.604740
NZFACE.R4.warm.604742
NZFACE.R5.Browntop.604739
NZFACE.R5.control.604755
NZFACE.R5.Ryegrass.604741
NZFACE.R5.warm.604748
NZFACE.R6.Browntop.604751
NZFACE.R6.control.604757
NZFACE.R6.Ryegrass.604753
NZFACE.R6.warm.604754
CC1.1.378618
CC1.2.378656
CC1.3.378596
CC1.4.378684
CC1.5.378505
CC1.6.378513
CC1.7.378614
CL3.1.378507
CL3.2.378520
CL3.3.378600
CL3.4.378649
CL3.5.378638
CL3.6.378510
CL3.7.378524
SV1.1.378648
SV1.2.378577
SV1.3.378663
SV1.4.378528
SV1.5.378604
SV1.6.378565
SV1.7.378550
AK.19.12a.414608
AK.19.12a.414616
AK.19.15a.414612
AK.19.18a.414617
FL.3.13a.414620
FL.3.14a.414607
FL.3.16a.414618
HI.20.11a.414613
HI.20.11a.414621
HI.20.15a.414614
HI.20.18a.414615
UT.15.42.414609
UT.15.42.414610
UT.15.44.414611
UT.15.45.414619
CHDF1.413973
CHDF2.413965
CHDF3.413969
CHRA.1.413974
CHRA2.413971
CHRA3.413972
HJDF.1.413970
HJDF2.413966
HJDF3.413968
HJRA.1.413967
HJRA2.413975
HJRA3.413976
CHA1.414604
CHA10.414590
CHA11.414591
CHA12.414583
CHA2.414567
CHA3.414563
CHB1.414593
CHB10.414589
CHB2.414602
CHB3.414566
CHB4.414582
CHB5.414599
CHB6.414576
CHB7.414578
CHB8.414584
CHB9.414586
CHC1.414574
CHC10.414570
CHC11.414571
CHC12.414601
CHC13.414598
CHC16.414592
CHC17.414573
CHC2.414606
CHC3.414581
CHC4.414603
CHC5.414587
CHC6.414579
CHC7.414605
CHC8.414565
CHC9.414572
CHD1.414569
CHD10.414568
CHD11.414585
CHD2.414575
CHD3.414577
CHD4.414580
CHD5.414595
CHD8.414600
CHD9.414564
CHF1.414588
CHF2.414594
CHF5.414597
CHF6.414596
UQ001.591110
UQ013.591070
UQ014.591073
UQ033.591054
UQ040.591023
UQ085.591007
UQ089.591079
UQ100.591068
UQ11002.591104
UQ11007.591015
UQ11010.591049
UQ11012.591099
UQ11013.591041
UQ11014.591119
UQ11015.591035
UQ11017.591059
UQ11019.591038
UQ11020.591030
UQ11108.1.6.591033
UQ11111.2.9.591102
UQ11117.0.8.591087
UQ11123.1.4.591077
UQ11125.591037
UQ11126.0.3.591124
UQ11127.591048
UQ114.591109
UQ134.591061
UQ168.591031
UQ171.591075
UQ173.591012
UQ184.591034
UQ203.591028
UQ205.591050
UQ215.591056
UQ223.591039
UQ234.591042
UQ246.591046
UQ249.591094
UQ262.591092
UQ269.591022
UQ271.591016
UQ272.591081
UQ279.591097
UQ288.591065
UQ291.591085
UQ298.591021
UQ299.591123
UQ301.591067
UQ302.591115
UQ311.591082
UQ322.591053
UQ325.591018
UQ330.591024
UQ351.591052
UQ356.591025
UQ361.591058
UQ362.591095
UQ373.591062
UQ377.591043
UQ382.591105
UQ392.591120
UQ405.591072
UQ409.591088
UQ415.591066
UQ422.591126
UQ423.591014
UQ461.591064
UQ491.591069
UQ496.591051
UQ510.591117
UQ514.591113
UQ517.591071
UQ521.591036
UQ523.591103
UQ556.591060
UQ562.591013
UQ578.591010
UQ585.591017
UQ586.591098
UQ592.591044
UQ599.591029
UQ609.591093
UQ626.591008
UQ631.591032
UQ632.591055
UQ635.591009
UQ801.591080
UQ802.591100
UQ804.591057
UQ807.591026
UQ817.591114
UQ818.591096
UQ825.591090
UQ829.591083
UQ832.591045
UQ833.591112
UQ841.591040
UQ842.591091
UQ843.591027
UQ845.591063
UQ852.591111
UQ855.591127
UQ856.591089
UQ857.591019
UQ858.591047
UQ861.591101
UQ862.591074
UQ863.591086
UQ864.591118
UQ865.591076
UQ866.591116
UQ867.591107
UQ870.591084
UQ871.591078
UQ872.591125
UQ873.591020
UQ878.591106
UQ879.591011
UQ886.591122
UQ888.591108
UQ892.591121
A.Ac.2.1.414748
A.Ac.2.1.414799
A.Ac.2.2.414782
A.Ac.2.2.414797
A.C.0.1.414795
A.C.0.2.414767
A.C.2.1.414769
A.C.2.1.414780
A.C.2.2.414762
A.C.2.2.414783
A.N.2.1.414746
A.N.2.2.414760
A.N.7.1.414745
A.N.7.2.414765
A.V.2.1.414755
A.V.2.2.414801
B.Ac.14.1.414753
B.Ac.14.2.414766
B.Ac.2.1.414789
B.Ac.2.2.414750
B.Ac.21.1.414803
B.Ac.21.2.414761
B.Ac.7.1.414800
B.Ac.7.2.414774
B.C.0.1.414809
B.C.0.2.414756
B.C.14.1.414784
B.C.14.2.414786
B.C.2.1.414790
B.C.2.2.414791
B.C.21.1.414804
B.C.21.2.414785
B.C.7.1.414810
B.C.7.2.414776
B.N.14.1.414781
B.N.14.2.414752
B.N.2.1.414772
B.N.2.2.414777
B.N.21.1.414778
B.N.21.2.414768
B.N.7.1.414794
B.N.7.2.414805
P.Ac.14.1.414787
P.Ac.14.2.414743
P.Ac.2.1.414770
P.Ac.2.2.414744
P.Ac.21.1.414759
P.Ac.21.2.414793
P.Ac.7.1.414802
P.Ac.7.2.414807
P.C.0.1.414806
P.C.0.2.414751
P.C.14.1.414773
P.C.14.2.414771
P.C.2.1.414763
P.C.2.2.414775
P.C.21.1.414796
P.C.21.2.414808
P.C.7.1.414758
P.C.7.2.414749
P.N.14.1.414792
P.N.14.2.414747
P.N.2.1.414757
P.N.2.2.414779
P.N.21.1.414788
P.N.21.2.414764
P.N.7.1.414798
P.N.7.2.414754
IDF1.OM2C0.MIN.414824
IDF1.OM2C0.ORG.414813
IDF1.REF.MIN.414821
IDF1.REF.ORG.414826
IDF2.OM2C0.MIN.414830
IDF2.OM2C0.ORG.414829
IDF2.REF.MIN.414827
IDF2.REF.ORG.414834
IDF3.OM2C0.MIN.414819
IDF3.OM2C0.ORG.414822
IDF3.REF.MIN.414825
IDF3.REF.ORG.414811
SBS1.OM2C0.MIN.414814
SBS1.OM2C0.ORG.414817
SBS1.REF.MIN.414828
SBS1.REF.ORG.414831
SBS2.OM2C0.MIN.414812
SBS2.OM2C0.ORG.414820
SBS2.REF.MIN.414823
SBS2.REF.ORG.414818
SBS3.OM2C0.MIN.414833
SBS3.OM2C0.ORG.414816
SBS3.REF.MIN.414815
SBS3.REF.ORG.414832
CH1.414839
CH2.414853
CH3.414847
DC1.414835
DC2.414841
DC3.414838
DIRT08.414848
DIRT12.414842
DIRT14.414840
HR1.414854
HR2.414844
HR3.414837
MF1.414846
MF2.1.414849
MF2.2.414850
MR1.414836
MR2.414851
MR3.414843
SP1.414852
SP2.414855
SP3.414845
KH1.488321
KH10.488266
KH11.488288
KH12.488316
KH13.488281
KH14.488284
KH15.488292
KH16.488295
KH17.488279
KH18.488275
KH19.488277
KH2.488302
KH20.488317
KH21.488310
KH22.488268
KH23.488264
KH24.488285
KH25.488287
KH26.488320
KH27.488296
KH28.488276
KH29.488306
KH3.488305
KH30.488265
KH31.488278
KH32.488273
KH33.488289
KH34.488293
KH35.488280
KH36.488282
KH37.488286
KH38.488313
KH39.488312
KH4.488274
KH40.488263
KH41.488303
KH42.488308
KH43.488315
KH44.488298
KH45.488261
KH46.488269
KH47.488324
KH48.488300
KH49.488322
KH5.488270
KH50.488309
KH51.488291
KH52.488267
KH53.488271
KH54.488290
KH55.488272
KH56.488294
KH57.488314
KH58.488297
KH59.488283
KH6.488262
KH60.488319
KH61.488323
KH62.488304
KH63.488311
KH64.488299
KH65.488325
KH7.488307
KH8.488301
KH9.488318
CrustControlR1.603117
CrustControlR2.603145
CrustControlR3.603140
Halls0R1.603177
Halls0R2.603147
Halls10R1.603166
Halls10R2.603161
Halls1R1.603155
Halls1R2.603182
Halls2R1.603125
Halls2R2.603165
Halls3R1.603105
Halls3R2.603151
Halls4R1.603122
Halls4R2.603110
Halls5R1.603142
Halls5R2.603123
Halls6R1.603173
Halls6R2.603168
Halls7R1.603160
Halls7R2.603197
Halls8R1.603190
Halls8R2.603137
Halls9R1.603114
Halls9R2.603153
HCanyon0R1.603107
HCanyon0R2.603132
HCanyon0R3.603176
HCanyon10R1.603162
HCanyon10R2.603158
HCanyon10R3.603109
HCanyon11R1.603104
HCanyon11R2.603120
HCanyon11R3.603143
HCanyon12R1.603196
HCanyon12R2.603172
HCanyon12R3.603156
HCanyon1R1.603131
HCanyon1R2.603111
HCanyon1R3.603183
HCanyon2R1.603112
HCanyon2R2.603138
HCanyon2R3.603188
HCanyon3R1.603141
HCanyon3R2.603135
HCanyon3R3.603146
HCanyon4R1.603185
HCanyon4R2.603187
HCanyon4R3.603124
HCanyon5R1.603119
HCanyon5R2.603198
HCanyon5R3.603150
HCanyon6R1.603121
HCanyon6R2.603113
HCanyon6R3.603157
HCanyon7R1.603167
HCanyon7R2.603174
HCanyon7R3.603186
HCanyon8R1.603133
HCanyon8R2.603195
HCanyon8R3.603127
HCanyon9R1.603154
HCanyon9R2.603128
HCanyon9R3.603191
Stillton0R1.603118
Stillton0R2.603159
Stillton0R3.603134
Stillton10R1.603192
Stillton10R2.603115
Stillton10R3.603194
Stillton11R1.603184
Stillton11R3.603139
Stillton1R1.603149
Stillton1R2.603148
Stillton2R1.603130
Stillton2R2.603179
Stillton2R3.603116
Stillton3R1.603152
Stillton3R2.603136
Stillton3R3.603106
Stillton4R1.603178
Stillton4R2.603108
Stillton4R3.603169
Stillton5R2.603189
Stillton6R1.603193
Stillton6R2.603171
Stillton6R3.603175
Stillton7R1.603129
Stillton7R2.603126
Stillton7R3.603164
Stillton8R1.603163
Stillton8R3.603180
Stillton9R1.603144
Stillton9R2.603170
Stillton9R3.603181
